# Supplementary material for: Validation of Probabilistic Genotyping Software for Single Cell STR Analysis
Source: Genes (Basel). 2023 Mar 8;14(3):674. doi: 10.3390/genes14030674 (PMC10048617; doi:10.3390/genes14030674)
Supplement: Supplementary file 1 [file genes-14-00674-s001.zip]

Archive with 1 entries (1 files):
- genes-2240204-supplementary.pdf
